# Supplementary material for: Development and Internal Validation of a Side-Specific Nomogram Integrating mpMRI and Biopsy Features to Guide Nerve-Sparing Decision Making in Prostate Cancer with Capsular Contact
Source: Cancers (Basel). 2026 May 29;18(11):1788. doi: 10.3390/cancers18111788 (PMC13257312; doi:10.3390/cancers18111788)
Supplement: Supplementary file 1 [file cancers-18-01788-s001.zip]

Archive with 1 entries (1 files):
- cancers-4263950-supplementary.pdf
